# Supplementary material for: Synthetic energy sensor AMPfret deciphers adenylate-dependent AMPK activation mechanism
Source: Nat Commun. 2019 Mar 4;10:1038. doi: 10.1038/s41467-019-08938-z (PMC6399333; doi:10.1038/s41467-019-08938-z)
Supplement: Supplementary file 4 — Source Data [file 41467_2019_8938_MOESM4_ESM.xls]

## Sheet: Figure 1
			AMPfret 1.1								AMPfret 2.1						AMPfret neg ctl (F)				AMPK WT

## Sheet: Figure 5g
P-ACC
ACC

## Sheet: Suppl Fig1c
				T172A		T172D					V275G L278G	S315P								L128D V129D

## Sheet: Suppl Fig1d
			WT	A		B		C						WT		F	G		H									D	E	I	J	K	L	T172a	T172D

## Sheet: Suppl Fig3
					AMPfret								AMPfret
					C	A							F

## Sheet: Suppl Fig6g
		WT				CBS1						CBS3				CBS4
P172
alpha tot

## Sheet: Suppl Fig6h
	WT						CBS1							CBS3						CBS4
P172
alpha tot
